# Supplementary material for: Investigating the changing taxonomy and antimicrobial resistance of bacteria isolated from door handles in a new infectious disease ward pre- and post-patient admittance
Source: Microbiol Spectr. 2024 Nov 8;12(12):e01797-24. doi: 10.1128/spectrum.01797-24 (PMC11619293; doi:10.1128/spectrum.01797-24)
Supplement: Table S2 — Bacterial species identified. [file spectrum.01797-24-s0003.xlsx]

## Sheet: Sheet1
Supplemetary Table S2: Bacterial Species Identified
	Number of sites where bacteria was isolated (40 sites sampled at each time point)
16S rRNA Gene Sequence Identification	Prior to ward opening	6 months after ward opening	12 months after ward opening
Acinetobacter lwoffii			1
Acinetobacter ursingii			1
Arthrobacter cumminsii		1
Bacillus aerius			4
Bacillus altitudinis		3
Bacillus amyloliquefaciens			1
Bacillus cereus		5	11
Bacillus circulans			1
Bacillus mycoides		1
Bacillus licheniformis			4
Bacillus safensis		20	13
Bacillus subtilis		6	13
Bacillus velezensis	1	9	17
Corynebacterium spp.		1	3
Dermacoccus nishinomiyaensis	1
Dietzia cinnamea	1
Kocuria rhizophila	4	2
Lysinibacillus fusiformis		1	1
Metabacillus idriensis		1
Micrococcus luteus	11	2	6
Moraxella osloensis			1
Paenibacillus glucanolyticus			1
Paenibacillus lautus			1
Paenibacillus pabuli		2
Paenibacillus tundrae		1
Pantoea piersonii			1
Peribacillus frigoritolerans	1
Priestia flexa		2
Priestia megaterium			1
Pseudomonas luteola		1
Pseudomonas ludensis			1
Pseudomonas psychrotolerans	1
Psychrobacillus psychrodurans		1
Sphingomonas paucimobilis			1
Staphylococcus capitis	3	2	6
Staphylococcus caprae			1
Staphylococcus epidermidis	5	14	10
Staphylococcus haemolyticus	1	3	4
Staphylococcus hominis	9	6	13
Staphylococcus pasteuri	2	2	1
Staphylococcus pettenkoferi		1	2
Staphylococcus saprophyticus	7
Streptococcus parasanguinis			2
Streptococcus thermophilus			3
Stutzerimonas stutzeri			1
